# Supplementary material for: Mdm1 ablation results in retinal degeneration by specific intraflagellar transport defects of photoreceptor cells
Source: Cell Death Dis. 2022 Sep 28;13(9):833. doi: 10.1038/s41419-022-05237-2 (PMC9519634; doi:10.1038/s41419-022-05237-2)
Supplement: Supplementary file 6 — Supplementary Information statistics [file 41419_2022_5237_MOESM6_ESM.xlsx]

## Sheet: statistics
	Figure 3.c
	a-wave amplitude
	Age	Mdm1+/+				Mdm1-/-
	6w	60.57	37.3	62.6	22.26	12.29	12.5	12.72	10.04
	18w	58.13	29.25	69.22	54.48	25.47	28.16	24.19	27.06
	36w	42.6	21	25.4	37.9	6.89	10.83	7.27	29.25
		p-value by a 2-tailed Student’s t-test
		Age	p-value	significance
	Mdm1+/+ vs Mdm1-/-	6w	0.0131344	*p<0.05
		18w	0.0203799	*p<0.05
		36w	0.0484689	*p<0.05
	b-wave amplitude
	Age	Mdm1+/+				Mdm1-/-
	6w	129.1	266.01	172.09	303	68.07	97.92	87.39	84.71
	18w	210.27	171.61	199.42	180.98	46.87	59.45	79.28	84.99
	36w	128	177.3	145.3	224.5	35.09	32	42.44	82.66
		p-value by a 2-tailed Student’s t-test
		Age	p-value	significance
	Mdm1+/+ vs Mdm1-/-	6w	0.0172787	*p<0.05
		18w	6.16026e-05	***p<0.001
		36w	0.00249657	**p<0.01
	Figure 3.d
	a-wave latency
	Age	Mdm1+/+				Mdm1-/-
	6w	28.7	33	14.1	8.1	30.4	33	20.1	24.5
	18w	12.5	13.5	15.18	13.1	27.7	26.6	29.4	25.6
	36w	15.8	18.5	16.3	18	41.8	32.1	19.6	47.2
		p-value by a 2-tailed Student’s t-test
		Age	p-value	significance
	Mdm1+/+ vs Mdm1-/-	6w	0.394804	ns
		18w	8.983e-06	***p<0.001
		36w	0.0253516	*p<0.05
	b-wave latency
	Age	Mdm1+/+				Mdm1-/-
	6w	47.6	86.5	30.8	40	52.7	61.9	68.9	69.5
	18w	32.5	31.9	33.2	32.4	96.6	69.3	88	59.8
	36w	40.7	41.3	44	44.5	72.7	89	59.2	94.4
		p-value by a 2-tailed Student’s t-test
		Age	p-value	significance
	Mdm1+/+ vs Mdm1-/-	6w	0.385864	ns
		18w	0.00159185	**p<0.01
		36w	0.004143	**p<0.01
	Figure 4.b
	Retinal thickness
	Age (weeks)	Mdm1+/+		Mdm1+/-	Mdm1-/-
	2.43	221.6		228.7	212.2
	4	265.03			204.74	201.08
	4.57	228.741	217.258		194.955	209.557
	4.71	265.032			204.742	201.081
	7.14	183.94		193.84	175.77	110.28	167.37
	9.43			190.3
	11	192.94	220.78		142.68
	17.71				128.4	133.7	144.72	120.01
	21.86				90.93
	23.71	271.3		191.16
	24			109.45
	28.86			183.62	78.1	95.77
	29.43	215.74
	33.57				51.57
	34.29	188.16
	35			211.07	109.68	107.95
	42			251.28	101.83
	48.29	214.29			98.01
	53.57	255.17			92.55
	61.29
	61.86			181.89	71.79	71.33
	64	272.97
	79.57	240.78
	80.43			131.27	54.49
	p-value by linear regression
		p-value	significance
	Mdm1+/+	0.4925	ns
	Mdm1+/-	0.3593	ns
	Mdm1-/-	6.8e-05	***p<0.001
	Figure 4.c
	ONL thickness
	Age (weeks)	Mdm1+/+		Mdm1+/-	Mdm1-/-
	2.43	66.0377		51.8868	56.6038
	4	75.4717			47.1698	46.2264
	4.57	62.7	60.32		52.15	55.41
	4.71	89.76			48.34	46.26
	7.14	61.3207		56.6038	59.434	27.3585	46.2264
	9.43			58.4906
	11	61.3207	62.2642		22.1698
	17.71				22.6415	21.6981	21.2264	17.9245
	21.86				11.3208
	23.71	85.7736		55.6604
	24			42.4528
	28.86			66.0377	4.71698	3.77359
	29.43	66.0377
	33.57				0
	34.29	61.3207
	35			57.5472	0.754717	0
	42			73.5849	0
	48.29	66.0377			0
	53.57	75.4717			0
	61.29
	61.86			58.4906	0	0
	64	89.6226
	79.57	70.7547
	80.43			33.9623	0
	p-value by linear regression
		p-value	significance
	Mdm1+/+	0.4933	ns
	Mdm1+/-	0.4372	ns
	Mdm1-/-	6.1e-05	***p<0.001
	Figure 4.d
	INL thickness
	Age (weeks)	Mdm1+/+		Mdm1+/-	Mdm1-/-
	2.43	51.4		42.95	42.957
	4	42.25			35.91	38.02
	4.57	45.27	42.61		42	37.98
	4.71	41.78			36.64	41.22
	7.14	33.098		28.87	34.5	26.05	27.46
	9.43			30.98
	11	32.39	33.09		28.16
	17.71				28.87	25.352	31.69	26.05
	21.86				23.943
	23.71	38.73		30.98
	24			14.08
	28.86			23.24	23.943	25.35
	29.43	32.39
	33.57				16.9
	34.29	31.69
	35			26.05	33.8	35.2
	42			30.028	33.8
	48.29	30.98			33.8
	53.57	54.08			25.35
	61.29
	61.86			26.05	23.24	24.647
	64	44.36
	79.57	34.5
	80.43			22.53	21.126
	p-value by linear regression
		p-value	significance
	Mdm1+/+	0.768	ns
	Mdm1+/-	0.1945	ns
	Mdm1-/-	0.0173	*p<0.05
	Figure 6.c
	Mdm1+/+ (7-17.5w)	Mdm1-/- 7w	Mdm1-/- 17.5w
	0.315644	2.96491	5.18934
	1.11142	2.68592	3.17568
	1.04687	2.91145	3.7464
	0.677284		6.60522
	1.84641		4.72694
	p-value by one-way ANOVA
		p-value	significance
	Mdm1+/+ (7-17.5w) vs Mdm1-/- 7w	0.0397	*p<0.05
	Mdm1+/+ (7-17.5w) vs Mdm1-/- 17.5w	0.0002	***p<0.001
	Supplementary Figure S3.c
	GNAT2				Arrestin
	average #/mice	Mdm1+/+	Mdm1-/-		average #/mice	Mdm1+/+	Mdm1-/-
	1	16	20		1	21	21
	2	18	19		2	20	23
	3	15	22		3	14	17
	4	22	16		4	17	17
	5	17	18		5	19	21
	6	18	24		6	18	20
	7	21	22		7	21	18
	p-value by a 2-tailed Student’s t-test				p-value by a 2-tailed Student’s t-test
		p-value	significance			p-value	significance
	Mdm1+/+ vs Mdm1-/-	0.8661	ns		Mdm1+/+ vs Mdm1-/-	0.8388	ns
